# Supplementary material for: Mechanical and Compositional Implications of Gallium Ion Milling on Epoxy Resin
Source: Polymers (Basel). 2021 Aug 8;13(16):2640. doi: 10.3390/polym13162640 (PMC8398473; doi:10.3390/polym13162640)
Supplement: Supplementary file 1 [file polymers-13-02640-s001.zip]

Archive with 1 entries (1 files):
- polymers-1328691-supplementary.pdf
